# Supplementary material for: No Evidence for Moral Reward and Punishment in an Anonymous Context
Source: PLoS One. 2016 Mar 3;11(3):e0150388. doi: 10.1371/journal.pone.0150388 (PMC4777527; doi:10.1371/journal.pone.0150388)
Supplement: S2 File — (XLSX) [file pone.0150388.s002.xlsx]

## Sheet: Sheet1
Supporting Information – S2 File
No evidence for moral reward and punishment in an anonymous context
Christine Clavien, Danielle P. Mersch, Michel Chapuisat
FormLabel	Category	TestPlace	SubGroup	TestCondition	ViewedC1MT	ViewedC1Color	ViewedC1NeutralBis	ViewedMusic	ViewedInterview	Age	Gender	VoteForMTC	VoteForC1	AcceptedCD	Classic	PlaysInstrument	SelfEvalAsMusicJudge	ChoiceCriteria	SocialReaction	UncomfortableWithProfInfo	Comments
Formulaire_29100_a.pdf	T	HEP-V	2	CONT	1	1	0	ok	ok	26	F	0	0	1	0	1	0	L'_motion v_hicul_e par la candidate.	NA	No
Formulaire_29101_a.pdf	T	HEP-V	1	CONT	1	1	1	ok	ok	22	F	1	1	1	0	0	1	Mon ressenti par rapport ö l'interpr_tation Le rythmele charactre personnel donn_ ö l'interpr_tation	NA	No	Je trouve int_ressant d'avoir la possibilit_ d'tre jug_ autant par des professionnels que par des personnes plus ext_rieures au monde de la musique. Je pense que cela peut tre un apport pour les musiciens (ou ici les musiciennes). Elles peuvent avoir ainis un regard diff_rent sur leur travail.
Formulaire_29102_a.pdf	T	HEP-V	1	CONT	1	0	0	ok	ok	21	F	1	1	1	0	0	0	L'avis du professeur.	NA	No
Formulaire_29103_a.pdf	T	HEP-V	2	CONT	1	0	1	ok	ok	24	F	0	0	0	0	1	2	L'_nergie transmise par la musicienne.	NA	No
Formulaire_29104_a.pdf	T	HEP-V	1	CONT	0	1	0	ok	ok	21	F	1	0	1	1	1	3	l'interpr_tation, la finition des fin de phrases l'assurance	NA	No	C'est une bonne exp_rience de pouvoir juger des candidats. Ayant moi, mme fait des concours c'est int_ressant de se retrouver de l'autre cªt_!
Formulaire_29104_b.pdf	T	HEP-V	2	CONT	0	1	0	ok	ok	22	F	1	0	1	0	1	2	La candidate 1 joue de manire hach_e. La m_lodie de la candidate 2 est comme une continuit_. Le son est plus doux et appaisant chez la candidate 2.	NA	No	Je trouve int_ressant de prendre en compte l'avis du public pour un vote comme celui-ci car aprs tout, c'est nous les consommateurs de vos produits.
Formulaire_29105_a.pdf	T	HEP-V	2	CONT	0	1	1	ok	ok	26	M	1	0	1	1	1	4	J'appr_cie particulirement la musique classique et Mozart sp_cialement. La candidate 2 me semblait avoir une meilleure maÓtrise technique et plus de dimension dans sa musique (virtuose), alors que la 1 _tait plus rigide.	NA	No
Formulaire_29106_a.pdf	T	HEP-V	2	CONT	0	0	0	ok	ok	22	F	1	0	0	0	0	0	la m_lodie et le commentaire du jury professionnel	NA	No	En ayant aucune comp_tence en violon je trouve cet exercice sans aucun sens pour moi. C'est trs difficile d'_valuer. Je dirais presque que c'est du hasard.
Formulaire_29107_a.pdf	T	HEP-V	1	CONT	0	0	1	ok	ok	21	F	1	0	1	0	0	1	Je ne peux pas juger la technique puisque ma connaissance est faible ö ce sujet. J'ai cependant jug_ en fonction de mon ressenti. J'ai pr_f_r_ la m_lodie de la deuxime candidate.	NA	No
Formulaire_29200_a.pdf	T	HEP-V	1	TIM	1	1	0	ok	ok	22	M	0	0	1	1	1	3	le cªt_ technique, s_r et rapide et entraÓnant de la 2me candidate	0	No	merci, c'_tait trs int_ressant de pouvoir comparer les deux interpr_tations d'une mme pice
Formulaire_29200_b.pdf	T	HEP-V	2	TIM	1	1	0	ok	ok	22	M	1	1	1	0	0	2	L'_motion que j'ai ressentie durant l'interpr_tation, les sensations qui m'ont _t_ transmises.	0	No
Formulaire_29201_a.pdf	T	HEP-V	1	TIM	1	0	0	ok	ok	21	F	0	0	1	0	0	3	la sensibilit_, la capacit_ ö ressentir les _motions, le caractre de la musique, s'il y a une variation dans le tempo de la musique	0	No	c'est trs int_ressant de se concentrer et d'_couter ce genre de pices. On a pas forc_ment l'habitude de prendre le temps d'_couter.
Formulaire_29201_b.pdf	T	HEP-V	1	TIM	1	0	0	ok	ok	20	F	0	0	1	0	1	0	- la sensibilit_ - l'assiduit_ - l'engagement - la pr_cision dans les aigus (j'ai l'impression que les notes _taient plus nettes)	0	No
Formulaire_29201_c.pdf	T	HEP-V	2	TIM	1	0	0	ok	ok	23	F	0	0	1	0	0	0	vu que je n'ai pas de connaissance technique, mon critre a _t_ ma sensibilit_ quant au morceau jou_	0	No
Formulaire_29202_a.pdf	T	HEP-V	1	TIM	0	1	0	ok	ok	20	M	1	0	0	1	1	2	Le son (finesse et pr_cision des mouvement de l'archet). Le son est plus fin et plus doux que pour la premire candidate	0	No
Formulaire_29203_a.pdf	T	HEP-V	1	TIM	0	0	0	ok	ok	21	F	1	0	1	1	0	2	Le cªt_ vivant de la musique, le fait de jouer avec son coeur.La finition, la pr_cision	0	No
Formulaire_29203_b.pdf	T	HEP-V	2	TIM	0	0	0	ok	ok	23	F	1	0	1	0	0	0	J'ai trouv_ que l'interpr_tation de la deuxime candidate _tait plus vivante que la premire. Elle donnait plus l'impression de vivre sa musique que la premire.	0	No
Formulaire_29203_c.pdf	T	HEP-V	2	TIM	0	0	0	ok	ok	33	F	1	0	1	1	0	2	L'amplitude donn_e aux notes	0	No
Formulaire_29100_a.pdf	P	POLICE	4	CONT	1	1	0	ok	ok	28	M	1	1	1	0	1	0	_motionnel	NA	No	aucuns
Formulaire_29100_b.pdf	P	POLICE	4	CONT	1	1	0	ok	ok	30	M	0	0	0	0	0	1	Le morceau de musique qui m'a le plus plu	NA	No
Formulaire_29100_c.pdf	P	POLICE	4	CONT	1	1	0	ok	ok	23	M	0	0	0	0	1	1	la m_lodie, l'intensit_ (dynamique)	NA	No	Activit_ sympa, relaxante...
Formulaire_29100_d.pdf	P	POLICE	4	CONT	1	1	0	ok	ok	23	M	1	1	1	0	0	2	J'ai vot_ pour la premire candidate. Il me semble que la candidate num_ro 2 est plus technique que la 1, mais sa musique m'a moins touch_, j'ai ressenti plus de sentiment, d'histoire, de po_sie au travers de la musique de la candidate 1.	NA	No
Formulaire_29100_e.pdf	P	POLICE	4	CONT	1	1	0	NA	ok	22	M	0	0	1	0	1	2	J'ai beaucoup d'oreille pour juger la m_lodie et le son correct et juste. Mais aucune connaissance particulire pour la musique classique.	NA	No	Je trouve trs interressant pour ces 2 artistes de faire ce disque, et de montrer leurs talents.
Formulaire_29101_a.pdf	P	POLICE	4	CONT	1	1	1	ok	ok	24	M	1	1	1	0	0	3		NA	No
Formulaire_29101_b.pdf	P	POLICE	5	CONT	1	1	1	NA	NA	21	M	1	1	0	0	0	0	La musique qui avait une meilleure sonorit_ musicale ö mes oreilles.	NA	No
Formulaire_29101_c.pdf	P	POLICE	5	CONT	1	1	1	NA	NA	24	M	0	0	0	0	0	1	J'ai trouv_ que la candidate 2 jouait avec plus de vie et d'entrain.	NA	No	La musique classique, c'est pas mon truc. J'aime quand c'est violent, j'aime quand a pogote, j'aime quand a donne envie de faire une fte monstrueuse sur de bons vieux rifles et de bonnes grosses voix guturales!! En bref, vive le m_tal!!
Formulaire_29101_d.pdf	P	POLICE	4	CONT	1	1	1	ok	ok	24	M	1	1	0	0	1	2	Justesse des accords, richesse du son, _motions transmisent ö travers le morceau.	NA	No
Formulaire_29101_e.pdf	P	POLICE	4	CONT	1	1	1	ok	ok	20	M	0	0	1	0	0	1	La finesse des mouvements, interview du directeur de l'_cole.	NA	No
Formulaire_29102_a.pdf	P	POLICE	4	CONT	1	0	0	ok	ok	22	M	0	0	0	0	0	3	la pr_cision du son et des gestes	NA	No
Formulaire_29102_b.pdf	P	POLICE	4	CONT	1	0	0	ok	ok	25	F	0	0	0	0	1	1	la douceur de la musique, la manire de la jouer. Une _tait un peu plus dur et l'autre jouait d'une manire plus douce.	NA	No
Formulaire_29102_c.pdf	P	POLICE	4	CONT	1	0	0	ok	ok	23	M	1	1	1	1	1	3	Le gout du morceaux...	NA	No	Superbe!
Formulaire_29102_d.pdf	P	POLICE	4	CONT	1	0	0	ok	ok	26	M	1	1	1	0	1	0	Etant donn_ mes comp_tences inexistantes en matire de musique classique, je me base simplement sur l'_motion que j'_prouve durant l'_coute. De ce fait, pour moi la candidate num_ro 1 me touche de part sa musique, bien plus que la candidate num_ro 2.	NA	No
Formulaire_29102_e.pdf	P	POLICE	4	CONT	1	0	0	ok	ok	22	M	0	0	1	0	1	3	La finesse des d_parts, la pr_cision!	NA	No	Belle prestation des deux candidates.. dur de faire un choix!
Formulaire_29103_a.pdf	P	POLICE	4	CONT	1	0	1	ok	ok	20	M	0	0	NA	0	0	1		NA	No
Formulaire_29103_b.pdf	P	POLICE	4	CONT	1	0	1	ok	ok	24	M	0	0	0	1	0	3	L'aisance ö jouer, le son rendu, la souplesse du jeu.	NA	No	Une meilleure qualit_ d'enregistrement (volume pour les candidates qualit_ g_n_rale du morceau de base) ne m'aurait pas d_rang_...
Formulaire_29103_c.pdf	P	POLICE	4	CONT	1	0	1	ok	ok	24	M	1	1	0	0	0	3	J'ai trouv_ la candidate 1 plus s_re d'elle et son interpr_tation plus pr_cise.	NA	No
Formulaire_29103_d.pdf	P	POLICE	4	CONT	1	0	1	ok	ok	24	M	0	0	1	1	1	2	Le changement de corde et le changement de note. La faon que les notes coulent sur le violon	NA	No	merci !
Formulaire_29103_e.pdf	P	POLICE	4	CONT	1	0	1	ok	ok	19	F	0	0	0	0	1	4	La sensibilit_ de la personne avec son instrument, la relation que l'on peut observer entre la personne qui joue et l'instrument. J'ai _galement port_ attention ö la fluidit_ du morceau et surtout, j'ai laiss_ parler mes oreilles.	NA	No	C'est une trs bonne id_e d'exp_rience. Etant une personne qui appr_cie _norm_ment la musique, je n'ai aucun mal ö donner mon avis.
Formulaire_29104_a.pdf	P	POLICE	4	CONT	0	1	0	ok	ok	21	M	1	0	0	0	0	0	le morceau de la candidate 2 _tait plus agr_able ö _couter que le premire candidate	NA	No
Formulaire_29104_b.pdf	P	POLICE	4	CONT	0	1	0	ok	ok	23	M	1	0	0	0	0	0	Fluidit_ et posture	NA	No
Formulaire_29104_c.pdf	P	POLICE	4	CONT	0	1	0	ok	ok	21	M	1	0	1	1	1	3	La qualit_ du son produit La personnalisation du morceau	NA	No
Formulaire_29104_d.pdf	P	POLICE	4	CONT	0	1	0	ok	ok	30	M	1	0	1	0	1	0	La sensation: plus prenante chez la deuxime candidate, elle m'a plus transport_ que la premire. J'imagine que le niveau technique doit tre impressionnant chez les deux violonistes, mais j'ai trouv_ chez la deuxime une plus grande force d'interpr_tation.	NA	No	Je vous remercie de nous avoir fait participer ö votre concept c'est une bonne exp_rience. Bonne continuation
Formulaire_29104_e.pdf	P	POLICE	4	CONT	0	1	0	ok	ok	30	M	1	0	1	1	0	2	La rondeur du son de la candidate 2, moins agressif	NA	No	Bonne chance pour votre lancement, bravo ö vous!
Formulaire_29105_a.pdf	P	POLICE	4	CONT	0	1	1	ok	ok	23	M	1	0	0	0	0	0	-	NA	No	-
Formulaire_29105_c.pdf	P	POLICE	4	CONT	0	1	1	ok	ok	21	M	0	1	0	0	1	3	Tout d'abord, elles ont _normement de tallent toutes les deux, mais j'ai choisi la une car la sonorit_ me plaisis plus.	NA	No	J'espre vraiement que votre maison de disque marchera et que la musique europ_enne retrouve ses heures de gloire.
Formulaire_29105_d.pdf	P	POLICE	4	CONT	0	1	1	ok	ok	22	M	1	0	1	0	1	2	La 2me candidate a jou_ son morceau d'une manire plus fluide. Pour moi, a sonnait mieux ö l'oreille.	NA	No
Formulaire_29105_e.pdf	P	POLICE	4	CONT	0	1	1	ok	ok	21	F	1	0	0	0	0	0		NA	No	J'ai d_jö particip_ ö cette _tude il y a quelques ann_es au Gymnase de S_velin. Je savais donc ö quoi m'attendre. J'ai donc vot_ sans me soucier des interviews qui, je le sais, sont sens_ nous influencer.
Formulaire_29106_a.pdf	P	POLICE	4	CONT	0	0	0	ok	ok	28	M	1	0	0	0	0	2	Au vu de mes capacit_s d'analyses quelques peu restreintes en la matire, je me suis avant tout bas_ sur une sensibilit_ _motionnelle visant ö transcender l'aspect musical. J'appr_cie l'art de cette jeune musicienne de par sa facilit_ ö nous transmettre son amour de la musique classique au delö d'une technicit_ _quivoque et insondable pour le connaisseur mod_r_ que je suis	NA	No
Formulaire_29106_b.pdf	P	POLICE	4	CONT	0	0	0	ok	ok	26	M	1	0	0	0	0	0	Son plus harmonieux , et gräce dans les mouvements .	NA	No
Formulaire_29106_c.pdf	P	POLICE	4	CONT	0	0	0	ok	ok	21	F	1	0	0	0	0	1	la fluidit_ et le sensibilit_ de la candidate 2. Plus d'_motion que la candidate 1.	NA	No	A revoir la qualit_ des vid_os, audio pas terrible.
Formulaire_29106_d.pdf	P	POLICE	4	CONT	0	0	0	ok	ok	25	M	1	0	1	0	0	1	Pr_cision, finesse, moins h_sitante.	NA	No	Bonne chance aux deux candidates
Formulaire_29106_e.pdf	P	POLICE	4	CONT	0	0	0	ok	none	26	M	1	0	1	1	0	4		NA	No
Formulaire_29107_a.pdf	P	POLICE	4	CONT	0	0	1	ok	not2	24	F	1	0	0	0	1	1	La musicalit_ et la sensibilit_ du morceau.	NA	No
Formulaire_29107_b.pdf	P	POLICE	4	CONT	0	0	1	ok	ok	25	M	1	0	1	0	1	4	Quand le soliste joue une cadence, c'est le seul moment de la pice o il a la possibilit_ de s'exprimer car il joue seul et c'est lui-mme qui d_cide ce qu'il veut faire, sans l'orchestre. Dans cet extrait je trouve dommage qu'elles ne prenennt justement pas plus de temps dans la cadence pour bien s_parer les passages. La technique est identique car elle est d'un excellent niveau alors j'ai jug_…	NA	No
Formulaire_29107_d.pdf	P	POLICE	4	CONT	0	0	1	ok	ok	24	M	0	1	1	1	1	2	La sensation que l'interpr_tation de cet extrait de cadence de Mozart me procurait. La "relation" que l'interpte avait avec son violon et se qu'elle d_gageait. La sonorit_ des diff_rentes notes.	NA	No	Merci pour ce moment de d_tente et au plaisir d'entendre l'oeuvre termin_e! =)
Formulaire_29200_a.pdf	P	POLICE	4	TIM	1	1	0	ok	ok	23	M	0	0	1	0	1	3	Je pratique moi-mme de la musique donc j'ai l'oreille musicale ainsi qu'un bon sens du rytme. Par contre pour ce qui est de la technique je n'y connais rien!	0	No	je trouve le concept trs int_ressant et par la mme occasion une chance pour ces deux artistes de pouvoir pr_tendre enregistrer un disque.
Formulaire_29200_b.pdf	P	POLICE	4	TIM	1	1	0	NA	NA	21	M	0	0	1	0	0	4	j'ai trouv_ que la deuxime candidate ö l'air plus ö l'aise et j'ai bien aim_ sa faon de jouer plus rapidement que la premire candidate.	0	No
Formulaire_29200_c.pdf	P	POLICE	4	TIM	1	1	0	ok	ok	20	M	1	1	0	0	0	0	L'impression d'ensemble ! Clairement meilleur chez la premire candidate	0	No
Formulaire_29200_d.pdf	P	POLICE	4	TIM	1	1	0	ok	ok	21	M	1	1	1	1	1	3	La manire de d'aborder la partition et de transmettre des _motions	0	No
Formulaire_29200_e.pdf	P	POLICE	4	TIM	1	1	0	ok	ok	28	M	1	1	1	0	0	2	la candidate num_ro 1 avait ö mon sens une sensibilit_ plus grande que la candidate num_ro 2. Pour moi, le choix fut assez simple.	0	No	Le deux morceaux pr_sent_s sont de qualit_s et cela m'a fait _norm_ment de bien d'_couter ces deux violonistes.
Formulaire_29200_f.pdf	P	POLICE	4	TIM	1	1	0	ok	ok	28	M	0	0	1	1	1	3	Le doigt_ de la candidate num_ro 2	0	No	Magnifique instrument.
Formulaire_29200_g.pdf	P	POLICE	4	TIM	1	1	0	ok	ok	25	M	0	0	1	0	0	0	Manque de connaissances dans le milieu du classique.	0	No	Merci pour cette exp_rience.
Formulaire_29200_i.pdf	P	POLICE	4	TIM	1	1	0	ok	ok	24	M	1	1	1	0	1	1	J'ai les connaissances de base en solfge mais aucune connaissance dans la musique classique. J'ai malheureusement aucune oreille musicale, c'est d'ailleurs le pourquoi de mon arrt de la pratique de la musique. Et surtout je n'_coute pas du tout ce genre de musique.	0	No
Formulaire_29200_j.pdf	P	POLICE	4	TIM	1	1	0	ok	ok	29	F	0	0	0	1	0	3	La fluidit_ et la technique de la candidade 2 La tenue de son violon	0	No	La musique classique m'_meut et arrive ö me faire pleurer
Formulaire_29200_k.pdf	P	POLICE	4	TIM	1	1	0	ok	ok	31	M	0	0	1	1	0	1	Capacit_s techniques (port de l'instrument) la m_lodie	0	No	Je trouve personnellement le niveau des deux candidats est excellent
Formulaire_29201_b.pdf	P	POLICE	4	TIM	1	0	0	ok	ok	24	M	0	0	0	1	1	4	Toutes les deux ont un trs bon niveau technique, mon choix c'est port_ sur les _motions d_gag_es par la candidate nÁ2. La premire est arriv_e, a pos_ son morceau de manire trs carr_e, alors que la seconde avait plus envie de partager quelque chose.	0	No
Formulaire_29201_c.pdf	P	POLICE	4	TIM	1	0	0	ok	ok	22	M	0	0	0	0	0	2	tout comme mon style musical, j' apprcie quand le son est un peu ''enraill_'' , que l'on sente qu'il r_sonne au plus profond, que ca sorte des tripes, comme l'art guttural que l' on retrouve dans la voix des chanteurs de metal.	0	No
Formulaire_29201_d.pdf	P	POLICE	4	TIM	1	0	0	ok	not1	23	M	1	1	0	1	0	2	La candidate 1 me semble plus en accord avec le morceau de base.	0	No
Formulaire_29201_e.pdf	P	POLICE	4	TIM	1	0	0	ok	ok	23	M	1	1	1	0	1	4	Entre les capacit_s techniques de la candidate 1 et la sensibilit_ de la candidate 2, j'ai pench_ sur le technique de la candidate 1 vis-ö-vis d'un enregistrement de CD. La sensibilit_ se remarque mieux dans des lives et moins dans les enregistrements.	0	No	Il est trs int_ressant d'_valuer deux personnes sur un mme titre... Merci
Formulaire_29201_f.pdf	P	POLICE	4	TIM	1	0	0	ok	ok	24	F	0	0	1	0	1	3	Mon oreil musicale de musicienne et ma sensibilit_ quant ö l'interpr_tation d'un morceau.	0	No	Bonne chance pour la suite.
Formulaire_29201_g.pdf	P	POLICE	4	TIM	1	0	0	ok	ok	24	M	1	1	1	0	0	1	La justesse du son, l'harmonie du morceau.	0	No	Bravo ö elles!
Formulaire_29201_h.pdf	P	POLICE	4	TIM	1	0	0	ok	ok	22	F	0	0	1	0	0	2	fluidit_, trs agr_able ö _couter.	0	No
Formulaire_29202_a.pdf	P	POLICE	4	TIM	0	1	0	ok	ok	24	M	1	0	1	1	1	4	Le niveau technique et la maitrise de se morceau relativement complexe sont sup_rieurs chez la candidate 2.	0	No
Formulaire_29202_b.pdf	P	POLICE	4	TIM	0	1	0	ok	ok	26	M	1	0	0	0	0	1		0	No
Formulaire_29202_c.pdf	P	POLICE	4	TIM	0	1	0	ok	ok	22	M	1	0	1	1	0	3	La candidate 2 maÓtrise son instrument et elle a une trs bonne technique. C'est _galement celle qui se rapproche plus de l'extrait original.	0	No
Formulaire_29202_d.pdf	P	POLICE	4	TIM	0	1	0	ok	none	22	F	1	0	1	0	0	1		0	No
Formulaire_29202_e.pdf	P	POLICE	4	TIM	0	1	0	ok	ok	25	M	1	0	0	0	0	1	- Rythme	0	No
Formulaire_29202_f.pdf	P	POLICE	4	TIM	0	1	0	ok	ok	23	M	1	0	0	0	0	1	La fluidit_ des gestes et les liasions dans les accords.	0	No	Le principe est au d_but une bonne id_e. Mais je pense que la täche qui m' est attribu_e aujourd'hui n'est vraiment pas dans mes comp_tences. Et je trouve dommage de devoir priver une personne peut-tre meilleure qu'une autre de gagner ce concours.
Formulaire_29202_g.pdf	P	POLICE	4	TIM	0	1	0	ok	ok	20	F	1	0	1	0	1	2	J'aime _couter la musqiue en profondeur et analyser beaucoup de choses.	0	No
Formulaire_29202_h.pdf	P	POLICE	4	TIM	0	1	0	ok	ok	25	NA	0	1	0	1	0	0	Cela a _t_ compliqu_ _tant donn_ que je n'ai absolument pas l'oreille musicale, bien que j'appr_cie la musique classique et la diversit_ des styles. La premire candidate m'a parue moins m_lancolique dans son interpr_tation.	0	No
Formulaire_29202_i.pdf	P	POLICE	4	TIM	0	1	0	ok	none	29	F	1	0	1	0	0	1	En me basant sur l'extrait de Franco Gulli, j'ai choisi la candidate qui s'en approchait le plus. J'ai aussi bas_ mon choix sur le plaisir que m'apportait le morceau. Le deuxime m'a tout simplement appais_ tandis que le premier m'a apportr_ moins de plaisir.	0	No
Formulaire_29203_a.pdf	P	POLICE	4	TIM	0	0	0	ok	not1	24	M	0	1	0	1	0	0	Le morceau jou_ par la candidate NÁ1 ressemble plus ö celui jouer par Franco Gulli.	0	No	Je ne sais pas si mon avis est trs utile car il se peut que je p_nalise injustement la candidate nÁ2 avec l'inexistance de mes connaissances en musique classique notamment en ce qui conserne le violon.
Formulaire_29203_b.pdf	P	POLICE	4	TIM	0	0	0	ok	ok	22	M	1	0	0	0	1	0		0	No
Formulaire_29203_c.pdf	P	POLICE	4	TIM	0	0	0	ok	ok	31	M	0	1	1	0	0	0	Le fealing	0	No
Formulaire_29203_d.pdf	P	POLICE	4	TIM	0	0	0	ok	ok	23	M	1	0	0	0	0	0	Simplement le morceau qui m'a le plus donn_ envie de l'_couter une seconde fois	0	No
Formulaire_29203_e.pdf	P	POLICE	4	TIM	0	0	0	ok	ok	23	M	0	1	0	0	0	1		0	No
Formulaire_29203_f.pdf	P	POLICE	4	TIM	0	0	0	ok	ok	24	F	1	0	1	0	0	2	j' ai plus ressenti la musique chez la deuxime candidate je pense qu'elle a r_ussi a transmettre de l'_motion ö travers son interprtation. j ai pu m'_vader durant ces deux minutes .	0	No	Bonne id_e de nous faire partager ce cours. Cela nous permet de d_couvrir un autre monde musical.
Formulaire_29203_g.pdf	P	POLICE	4	TIM	0	0	0	ok	ok	23	F	1	0	1	1	1	0	Mes sentiments en _coutant la musique. En _coutant la candidate 2 j'ai ressenti plus de profondeur dans sa musique.	0	No
Formulaire_29203_h.pdf	P	POLICE	4	TIM	0	0	0	ok	ok	23	F	0	1	NA	0	0	0		0	No
Formulaire_29203_i.pdf	P	POLICE	4	TIM	0	0	0	ok	ok	30	M	1	0	1	1	0	3	La fluidit_, j'ai trouv_ le morceau de la candidate 2 plus agr_able ö l'_coute car plus "coul_", le reste d_coule lui plutªt de l'instinct qui lui n'est pas explicable.	0	No	Je trouve dommage que dans un des derniers domaines o la comp_tition n'a pas forc_ment sa place et o le plaisir et la subjectivit_ sont rois il faille ö tout prix se mesurer les uns aux autres.
Formulaire_29203_j.pdf	P	POLICE	4	TIM	0	0	0	ok	ok	28	M	1	0	0	1	0	2	j'ai pr_f_r_ le style de la 2me candidate, en esp_rant qu'elle rglera ses problmes personnelles	3	No
Formulaire_29600_a.pdf	P	POLICE	5	THM	1	1	0	ok	ok	21	M	1	1	0	0	0	3	sencibilit_	0	No
Formulaire_29600_b.pdf	P	POLICE	5	THM	1	1	0	ok	ok	29	M	0	0	0	0	0	0	L'avis du professeur.	2	No
Formulaire_29600_c.pdf	P	POLICE	5	THM	1	1	0	ok	ok	22	M	1	1	0	0	0	0	l'interview	2	No
Formulaire_29600_d.pdf	P	POLICE	5	THM	1	1	0	ok	ok	25	M	0	0	0	0	0	2	L'aspect des mains de la violoniste ainsi que sa rapidit_ d'ex_cution et son dynamisme.	0	No
Formulaire_29600_e.pdf	P	POLICE	5	THM	1	1	0	ok	ok	27	F	1	1	0	0	0	2	Etant donn_ que je n'ai que peu de connaissance de musique classique, je me suis bas_ uniquement sur l'_motion transmise par l'interprte.	0	No
Formulaire_29600_f.pdf	P	POLICE	5	THM	1	1	0	ok	ok	25	F	1	1	1	1	1	5	Je trouve que la candidate 1 est vit son morceau. Elle ressent toute la musique et en tant qu'auditeur, j'ai v_cu avec elle la musique. Elle donne toute l'_motion qu'il se doit ö la musique. Chaque note est parfaitement apport_e.	0	No
Formulaire_29600_g.pdf	P	POLICE	5	THM	1	1	0	ok	ok	23	M	1	1	0	0	0	3	La fluidit_, l'armonie, le feeling g_n_ral	0	No
Formulaire_29600_h.pdf	P	POLICE	5	THM	1	1	0	ok	ok	22	M	1	1	0	0	1	1	La qualit_ technique que je peux analyser selon mes maigres connaissances, le nombre de fautes que j'ai pu entendre et le parcours respectifs de chacunes des quandidates.	4	No
Formulaire_29600_i.pdf	P	POLICE	5	THM	1	1	0	ok	ok	26	M	1	1	0	0	1	1	La m_lodie - La technique	0	No
Formulaire_29600_j.pdf	P	POLICE	4	THM	1	1	0	ok	ok	33	M	1	1	1	0	0	2	comparaison entre le morceau du "maÓtre" et "l'_lve", sensibilit_ propre ö l'oreille et musicale	0	No
Formulaire_29601_a.pdf	P	POLICE	5	THM	1	0	0	ok	ok	23	M	0	0	1	0	0	0	N'ayant aucune connaissance, j'ai vot_ le candidate 2 car il me semblait qu'elle avait un style plus pr_cis et rigoureux.	0	No	ö quand un mme genre de vote pour un concours de piano? )
Formulaire_29601_b.pdf	P	POLICE	5	THM	1	0	0	ok	ok	26	M	0	0	0	0	0	1	l'intensit_ et l'_nergie qu'elle d_gage	0	No
Formulaire_29601_c.pdf	P	POLICE	5	THM	1	0	0	ok	ok	23	F	1	1	0	0	1	0	Purement subjectif, ö l'oreille	0	No
Formulaire_29601_d.pdf	P	POLICE	5	THM	1	0	0	NA	NA	22	M	0	0	1	0	1	0	le feeling _tant donn_ que je n'ai aucune connaissance en _valuation de musique classique et que les 2 candidates sonnaient la mme chose ö mes oreilles	0	No
Formulaire_29601_f.pdf	P	POLICE	5	THM	1	0	0	ok	ok	20	F	1	1	0	0	0	1	L'avis du professeur	2	No
Formulaire_29601_g.pdf	P	POLICE	5	THM	1	0	0	ok	ok	27	M	1	1	0	0	0	3	impression globale, feeling	0	No
Formulaire_29601_h.pdf	P	POLICE	5	THM	1	0	0	ok	ok	24	M	1	1	0	0	0	1	La fluidit_ des gestes.	0	No
Formulaire_29601_j.pdf	P	POLICE	4	THM	1	0	0	ok	ok	23	M	1	1	0	0	0	2	L'interview et plus pr_cis_ment les chances de r_ussite professionnelle.	4	No
Formulaire_29602_a.pdf	P	POLICE	5	THM	0	1	0	ok	ok	24	M	1	0	0	0	0	0	Un son plus plaisant lors de la 2me _coute.	0	No
Formulaire_29602_b.pdf	P	POLICE	5	THM	0	1	0	ok	ok	35	M	1	0	0	1	0	3	J'ai senti que la candidate 2 avait beaucoup plus de technique, d'assurance dans sa faon de jouer.	0	No	C'est la premire fois que je suis amen_ ö juger un instrument, un musicien, et je trouve a assez int_ressant d'autant plus que le violon est un instrument je pense, trs technique.
Formulaire_29602_c.pdf	P	POLICE	5	THM	0	1	0	ok	ok	24	M	1	0	0	0	0	1		0	No
Formulaire_29602_d.pdf	P	POLICE	5	THM	0	1	0	ok	ok	39	M	1	0	1	1	1	4	la fluidit_ de l'ex_cution, le cªt_ agr_able du morceau et non pas le cªt_ technique	0	No
Formulaire_29602_e.pdf	P	POLICE	5	THM	0	1	0	ok	ok	23	M	1	0	1	1	0	4	Les comp_tences techniques de la candidate ont clairement orient_ mon choix	0	No
Formulaire_29602_f.pdf	P	POLICE	5	THM	0	1	0	ok	ok	24	M	1	0	1	1	0	3	Position des doigts et mains. Qualit_ des notes de musique. Enchainemement des notes. balancement de bras, (Prestance) mais pas jug_ par rapport ö cela.	0	No	Bon concepte de laisser des avis de personnes nayant aucun attrait pour la musique classique. Mlaheureusement, cela peut engendrer de faux r_sultat dans le vote ( cause de connaissance particulire en musique classic).
Formulaire_29602_g.pdf	P	POLICE	5	THM	0	1	0	ok	ok	24	M	1	0	0	1	0	2	La deuxime candidate me semblait plus ö l'aise techniquement. De plus, la premire candidate pr_sentait certains sons trop a¥gus ö mon go_t.	3	Yes	J'ai trouv_ que l'interview du professeur avait tendance ö nous pousser ö voter pour la candidate num_ro 1.
Formulaire_29602_h.pdf	P	POLICE	5	THM	0	1	0	ok	ok	28	M	1	0	0	0	0	2	Mon ressenti g_n_ral	0	No
Formulaire_29602_i.pdf	P	POLICE	5	THM	0	1	0	ok	ok	23	M	1	0	0	1	0	0	pas de critre particulier. Feeling	0	No
Formulaire_29602_j.pdf	P	POLICE	4	THM	0	1	0	ok	ok	21	M	1	0	0	0	0	1	les passages plus aigus que je trouvais plus agr_ables pour la candidate 2	0	No	Deux candidates de haut niveau donc difficile ö d_partager pour des personnes non-connaisseuses
Formulaire_29603_a.pdf	P	POLICE	5	THM	0	0	0	ok	ok	30	M	1	0	0	1	1	3		0	No
Formulaire_29603_b.pdf	P	POLICE	4	THM	0	0	0	ok	ok	24	M	1	0	1	0	0	3	la fluidit_, la sensibilit_,	3	No	Essayer de faire voter la personne avant les interwiews ou mettez le vote avant les liens des interview, afin de ne pas influencer le vote.
Formulaire_29603_c.pdf	P	POLICE	5	THM	0	0	0	ok	ok	23	M	1	0	1	1	0	4	la sensibilit_ de l'artiste. Elle donne une tonnalit_ ö la musique que l'autre candidate n'exprime pas. Le son est plus doux et plus sincre chez la candidate 2.	0	No
Formulaire_29603_d.pdf	P	POLICE	5	THM	0	0	0	ok	ok	21	M	1	0	0	0	1	3	Le son _tait trs agr_able. J'ai beaucoup aim_ la profondeur et la richesse de l'interpr_tation de la deuxime candidate et je l'ai aussi trouv__ trs fluide. Ne pouvant pas juger les candidates sur leurs prouesses techniques j'ai _t_ restreint ö les juger sur ce que j'ai ressenti en les _coutant.	0	No
Formulaire_29603_e.pdf	P	POLICE	4	THM	0	0	0	ok	ok	23	F	1	0	0	0	0	1	Les critres sont la pr_f_rence auditive.	0	No
Formulaire_29603_g.pdf	P	POLICE	5	THM	0	0	0	ok	ok	26	M	1	0	0	1	0	2	A l'_coute, je trouve que a sonnait mieux.	0	No
Formulaire_29603_h.pdf	P	POLICE	4	THM	0	0	0	ok	ok	21	M	1	0	0	1	0	1	la puret_ du son	0	No
Formulaire_29603_i.pdf	P	POLICE	5	THM	0	0	0	ok	ok	24	M	1	0	0	0	0	1	la douceur et la sensibilit_ de la candidate num_ro 2, je trouves que sa musique etait moins agressive en comparaison de la candidate 1	0	No
Formulaire_29603_j.pdf	P	POLICE	5	THM	0	0	0	ok	ok	24	M	1	0	0	0	0	1	Ma sensibilit_ ö la gestuelle de la candidate 2 qui m'a donn_ l'impression de vivre le morceau et il me semble que mon oreille a pr_f_r_ le son de la candidate 2.	0	No
Formulaire_29100_a.pdf	H	SEV	6	CONT	1	1	0	ok	ok	18	M	1	1	0	0	0	2	j'ai choisi celui qui me semblait le plus agr_able aprs plusieurs _coutes.	NA	No
Formulaire_29100_b.pdf	H	SEV	8	CONT	1	1	0	ok	ok	17	F	1	1	1	0	1	4	S'il y avait des fausses notes. L'_motion plus que la technique (la vitesse m'importe moins que les nuances).	NA	No
Formulaire_29100_c.pdf	H	SEV	7	CONT	1	1	0	ok	ok	18	M	1	1	1	1	1	2	Je trouve que la musique de la candidate 1 _tait plus vivante, bien que la candidate 2 nous ait montr_ une viruosit_ exceptionelle.	NA	No	Je ne connaissais pas ce projet et je trouve magnifique que vous offriez la possibilit_ š des nouveaux talents de se d_voiler et de leur permettre de se d_marquer.
Formulaire_29101_a.pdf	H	SEV	9	CONT	1	1	1	ok	ok	17	F	1	1	1	0	0	1	Le fait que la personne soit š l'aise avec son instrument et les accords jou_s. Certains _taient pour ainsi dire plus beaux que d'autres.	NA	No
Formulaire_29101_b.pdf	H	SEV	6	CONT	1	1	1	ok	ok	17	F	0	0	1	0	0	4	de les d_partager est bien difficile ,car elles ont en effet un tr_s haut niveau, ce qui a fait pencher la balance vers la candidate 2 et l' interview š sont propos	NA	No
Formulaire_29102_a.pdf	H	SEV	7	CONT	1	0	0	ok	ok	17	F	1	1	1	0	0	3	Dans l'ensemble, si c'_tait agr_able š _couter malgr_ les fausses notes et les maladresses. Ensuite, je tiens compte des maladresses qui m'ont vraiment perturb_e.	NA	No
Formulaire_29102_b.pdf	H	SEV	8	CONT	1	0	0	ok	ok	19	F	0	0	1	1	1	5	La sensibilit_ que la violoniste a lorsqu'elle joue. Je donne peu d'importance š la technique, mais aux couleurs, au mouvement, et š l'interpr_tation personnelle de la musicienne. Sa musique doit nous emporter, peu importe les quelques fautes qu'elle peut faire.	NA	No
Formulaire_29102_c.pdf	H	SEV	6	CONT	1	0	0	ok	ok	18	F	0	0	0	1	0	1	la capacit_ š faire transmettre l'_motion š travers l'instrument, la m_lodie etc..	NA	No
Formulaire_29103_a.pdf	H	SEV	8	CONT	1	0	1	ok	ok	17	F	1	1	1	0	1	2	La facon et la force avec laquelle je me suis perdue dans la musique	NA	No
Formulaire_29103_b.pdf	H	SEV	9	CONT	1	0	1	ok	ok	17	M	1	1	1	1	1	2	La technique du candidat, la justesse, la beaut_ de la musique et les _motions qu'elle m'a fait ressentir, l'amour du musicien pour la musique qu'il joue.	NA	No	Trs bonne id_e de faire un concours avec un jury non professionnel pour s'_loigner des remarques purement techniques. Peut-tre injuste pour les candidats mais ce n'est pas š moi de d_terminer cela.
Formulaire_29103_c.pdf	H	SEV	6	CONT	1	0	1	ok	ok	16	F	0	0	0	0	0	0	heu...la sensibilit_ ressentie š travers chaques morceaux	NA	No	j'espre que mes camarades seront plus aptes š juger de telles choses....ne m'y connaissant en rien en musique classique je trouve un peu dommage que l'on m'attribue tant de responsabilit_s
Formulaire_29104_a.pdf	H	SEV	7	CONT	0	1	0	ok	ok	20	M	0	1	1	0	1	0	Je ne connais pas les qualit_s d'un bon violoniste. J'ai donc _cout_ l'interview du proffesseur qui affirme qu'une candidate a une plus grande sensibilit_, avec un plus grand pannel de sons.	NA	No	Dans cette soci_t_ o la musique classique n'est pas d_mocratis_e, je ne trouve pas int_ressant de faire juger des personnes qui ne sont pas dans le milleu. Par respect pour les deux candidates, j'aurais appr_ci_ une troisime case pour s'abstenir de voter. C'est la case que j'aurais choisie.
Formulaire_29104_b.pdf	H	SEV	8	CONT	0	1	0	ok	ok	19	F	1	0	1	0	1	2	la pr_cision de l'archet, l'aisance au niveau du tempo	NA	No
Formulaire_29104_c.pdf	H	SEV	6	CONT	0	1	0	ok	ok	16	F	1	0	0	0	0	0	Je ne sais pas.	NA	No
Formulaire_29105_a.pdf	H	SEV	8	CONT	0	1	1	ok	ok	19	F	1	0	0	0	1	4	position de l'archet, sensibilit_ ressentie	NA	No
Formulaire_29105_b.pdf	H	SEV	9	CONT	0	1	1	ok	ok	18	M	1	0	0	0	1	0	Il m'a sembl_ que la candidate 2 _tait plus pr_cise au niveau des notes. Quelques notes de la candidate 1 m'ont sembl_es fausses et m'ont d_rang_.	NA	No	Pourquoi garder l'anonymat si ces personnes veulent se faire connaitre, cr_er un album et se faire connaitre dans le monde professionel ?
Formulaire_29106_a.pdf	H	SEV	7	CONT	0	0	0	ok	ok	17	M	1	0	0	1	1	2	J'ai trouv_ son interpr_tation plus m_lodieuse et riche au niveau sonore (meilleur r_partition des graves et des aigus).	NA	No
Formulaire_29106_b.pdf	H	SEV	8	CONT	0	0	0	ok	ok	19	F	1	0	1	1	1	2	Les nuances et les _motions transmises.	NA	No
Formulaire_29107_a.pdf	H	SEV	7	CONT	0	0	1	ok	ok	17	F	1	0	1	0	0	3	Je trouvais que la candidate num_ro 2 avait plus de sensibilit_ et d'_motions quand elle jouait. que la candidate num_ro 1. je trouve que l'_motion est trs important.	NA	No
Formulaire_29107_b.pdf	H	SEV	9	CONT	0	0	1	ok	ok	17	M	1	0	1	0	1	2	Les notes aigues _taient parfois fausses chez la premire candidate.	NA	No
Formulaire_29107_c.pdf	H	SEV	8	CONT	0	0	1	ok	ok	17	F	1	0	1	1	1	2	Les premires secondes du morceaux sont pour moi g_n_ralement d_t_rminantes, c'est pourquoi j'ai d_cid_ de choisir la candidate 2. Je me suis sentie plus r_ceptive quand š la sensibilit_ de l'air jou_.	NA	No
Formulaire_29107_d.pdf	H	SEV	6	CONT	0	0	1	ok	ok	17	F	1	0	0	0	1	3	Les sentiments qui se d_gagent lorsqu'elle joue. On ressent r_ellement quelque chose.	NA	No
Formulaire_29200_a.pdf	H	SEV	9	TIM	1	1	0	ok	ok	17	F	1	1	1	0	1	2	le son, l inerpretation	0	No
Formulaire_29200_b.pdf	H	SEV	7	TIM	1	1	0	ok	ok	17	M	1	1	1	0	1	2	J'ai not_ selon mon feeling. En oriantant mon choix vers celle qui m'avait le plus touch_e.	0	No
Formulaire_29200_c.pdf	H	SEV	7	TIM	1	1	0	ok	ok	17	M	1	1	1	0	1	2	J'estime que le directeur de l'_cole connaît bien ses _lves. Il a pu avouer certaines choses qu'il n'aurait pas dites s'il avait dout_ une seconde de la capacit_ de ses _lve. Les mots "sensibilit_", "pleurer" et "_motions ont clairement orient_ mon vote. A mon avis, la musique doit passer par les sentiments, et non par le simple mouvement physique, dans le cas pr_sent, de la main ou de l'archet…	0	No	Merci pour cette activit_ trs enrichissante. Il est toujours int_ressant de d_couvrir de nouvelle choses.
Formulaire_29200_d.pdf	H	SEV	9	TIM	1	1	0	ok	ok	17	F	1	1	0	0	1	2	la sensibilit_ perue lorsque la personne joue, la beaut_ du son	0	No
Formulaire_29200_e.pdf	H	SEV	7	TIM	1	1	0	ok	ok	16	M	0	0	1	0	0	2	La justesse et la propret_ muisicale de l'interpr_tation ainsi que l'interview.	2	No
Formulaire_29200_f.pdf	H	SEV	6	TIM	1	1	0	ok	ok	17	F	1	1	0	0	0	1	La manire de resentir le morceau: les mouvements _taient plus en harmonie avec la m_lodie. Ainsi que la fluidit_ et la douceur de l'interpr_tation.	0	No
Formulaire_29201_a.pdf	H	SEV	7	TIM	1	0	0	ok	ok	16	M	1	1	1	0	1	2	Le fait qu'elle n'h_site pas š marquer particulirement les pauses et š jouer les notes aiguïs avec plus de douceur.	0	No
Formulaire_29201_b.pdf	H	SEV	9	TIM	1	0	0	ok	ok	16	F	1	1	0	0	0	0	La r_gularit_, les transitions entre certaines notes, l' "affirmation" des notes jou_es	0	No
Formulaire_29201_c.pdf	H	SEV	9	TIM	1	0	0	ok	ok	18	M	1	1	0	0	1	2	L'exactitude des notes	0	No
Formulaire_29201_d.pdf	H	SEV	7	TIM	1	0	0	ok	ok	17	M	1	1	1	1	1	3	Surtout les parties techniques. Les deux candidates ont trs bien jou_ le morceau, mais les d_placements de la main de la candidate 2 m'ont un peu gn_, et les parties techniques n'_taient pas trs clair. De plus j'ai pr_f_r_ l'interpr_tation de la candidate 1 qui faisait passer des _motions au travers de sa musique.	0	No
Formulaire_29201_e.pdf	H	SEV	9	TIM	1	0	0	ok	ok	18	M	1	1	0	0	1	2	beaucoup de finesse et de pr_cision	0	No
Formulaire_29201_f.pdf	H	SEV	6	TIM	1	0	0	ok	ok	17	M	0	0	0	1	0	2	La musique de la candidarte num_ro 2 paraissait plus vrai, plus ressentie par elle, plus transcendante. En effet mme si l'interpretation de la num_ro 1 _tait sans doute excelente elle semblait plus m_canique, plus calcul_e, moins po_tique et vivante que l'autre.	0	No	J'ai trouv_ sympa de r_pondre š ce questionnaire et je le referai volontiers si besoin est.
Formulaire_29201_g.pdf	H	SEV	9	TIM	1	0	0	ok	ok	18	M	1	1	1	1	1	1	son qui me plaisait le plus, pas la fidelit_ par rapport š l'int_rpretation de Gulli qui est, š mon avis, quelque peut personnelle	3	Yes	prof. d_cendait candidate 1 š nos yeux, pas neutre. Voit pr_f_rence pour candidate 2 š qui il n'a pas d_velop_ ses propose quand il a dit "bas", chose qu'il a faite avec candidate 1 et qui ne devrait pas rentrer en question pour juger capacit_ musicale.
Formulaire_29201_h.pdf	H	SEV	6	TIM	1	0	0	ok	ok	17	F	0	0	1	1	1	4	Le ressenti par rapport š l'_coute, ce que l'interpr_tation d_gage.	0	No
Formulaire_29202_a.pdf	H	SEV	9	TIM	0	1	0	ok	ok	17	F	1	0	1	1	1	4	J'ai trouv_ que la candidate 2 interpr_tait le morceau d'un manire plus personnelle, et plus "os_e".	0	No
Formulaire_29202_b.pdf	H	SEV	6	TIM	0	1	0	ok	ok	20	M	1	0	0	0	1	2	Il m'a sembl_ que le morceau jou_ par la candidate 2 _tait l_grement plus fluide.	0	No
Formulaire_29202_c.pdf	H	SEV	9	TIM	0	1	0	ok	ok	16	F	1	0	1	1	1	3	Les sentiments transmis š travers la musique, la sensibilit_ et la technique	0	No
Formulaire_29202_d.pdf	H	SEV	6	TIM	0	1	0	ok	ok	17	F	1	0	1	0	0	1	Uniquement la musique, pas la vie de la personne! Pour moi, la musique de la candidate 1 _tait un peu trop grinante, et celle de l'autre _tait plus juste et plus agr_able š _couter.	3	Yes
Formulaire_29203_a.pdf	H	SEV	7	TIM	0	0	0	ok	ok	17	M	1	0	1	0	1	2	La fluidit_ de son morceau	0	No	Merci pour l'activit_ =)
Formulaire_29203_b.pdf	H	SEV	NA	TIM	0	0	0	NA	NA	17	M	1	0	1	0	1	1	L'interview, en effet ce professeur connaît bien ses _leves et le fait de pouvoir faire transmettre un sentiment est le critre le plus important. Bien que cette personne cotoie peut tre un milieu moyennement recommend_, on ne doit pas juger la personne ici mais la qualit_ de la musique.	3	No	Merci pour cette activit_e enrichissante.
Formulaire_29203_c.pdf	H	SEV	9	TIM	0	0	0	ok	ok	18	F	0	1	1	0	1	0	La personalit_ de la candidate ainsi que sa vie sociale m'a permit d'orienter mon choix. Je pense qu'il est important d'avoir une vie convenable pour ce genre de mode vie donc dans le domaine d'artiste.	1	No	au niveau de l'_coute, j'aurais choisis la candidate num_ro 2 mais aussit»t que j'ai _cout_ l'interview sur elle mon choix s'est d_horient_ sur la candidate num_ro 1.
Formulaire_29203_d.pdf	H	SEV	9	TIM	0	0	0	ok	ok	17	F	1	0	0	0	0	1	le son que faisait les cordes	0	No
Formulaire_29203_e.pdf	H	SEV	9	TIM	0	0	0	ok	ok	18	M	1	0	1	1	1	2	La candidate 2 jouait a mon gout les notes avec plus de clart_	0	No
Formulaire_29203_f.pdf	H	SEV	NA	TIM	0	0	0	ok	ok	17	F	1	0	1	1	1	5	Sentir l'Šme de la personne š travers sa musique. On doit voir qu'elle met ses tripes, on doit sentir ses emotions. C'est comme a qu'on reconnait un vrai artiste, la technique ne suffit pas.	0	No
Formulaire_29203_g.pdf	H	SEV	6	TIM	0	0	0	ok	ok	18	F	1	0	0	0	1	2	J'ai _t_ plus touch_e par la sensibilit_. Il y avait d'avantage d'_motion dans le morceau de la candidate num_ro 2.	0	No
Formulaire_29600_a.pdf	H	SEV	8	THM	1	1	0	ok	ok	18	M	0	0	1	0	1	3	J'ai trouv_ que la candidate 2 avait un coup d'archer pr_cis et ne laissait pas _chapper, par rapoort de la candidate 1, des notes qui me semblait tre non voulu et que je n'ai pas appr_cier.	0	No	Jetrouve que le fait de faire voter un public _tranger au niveau professionelle de la musique est une bonne chose et une bonne initiative.
Formulaire_29600_b.pdf	H	SEV	7	THM	1	1	0	ok	ok	18	F	0	0	1	0	1	0	La candidate 2 joue plus vite et le rythme me semble plus joyeux.	0	No
Formulaire_29600_c.pdf	H	SEV	7	THM	1	1	0	ok	ok	17	M	1	1	0	0	0	2	la sensibilit_ avec laquelle la personne joue du violon, ainis que les parties techniques qui sonnait l_grement diff_remment. J'ai donc bien aim_ les deux candidates, mais je pr_fre la sensibilit_ que la nç1 m'a donn_ avec son violon.	0	No
Formulaire_29600_d.pdf	H	SEV	7	THM	1	1	0	ok	ok	17	M	1	1	0	0	0	2	Je ne me suis pas int_ress_ aux interviews du maître, bien que ce qu'il ait dit reflte mon avis. En effte, je trouve que la candidate une a d_gag_ plus d'_motion dans sa musique et que a semblait moins saccad_.	0	No	J'utilise plus fr_quemment la musiquer comme "bruit de fond" je ne l'_coute donc pas pr_cis_ment et m'int_resse plus au "karma" qu'elle d_gage. Je n'ai pas d_sir_ recevoir le disque car je n'utilise pas de CD comme support audio.
Formulaire_29600_e.pdf	H	SEV	6	THM	1	1	0	ok	ok	18	NA	0	0	0	0	0	0	Incroyable maitrise de la technique de la Candidate 2	0	No
Formulaire_29600_f.pdf	H	SEV	6	THM	1	1	0	ok	ok	17	M	0	0	0	0	1	0	la candidate 2 semblait avoir une meilleure technique , plus pr_cise dans les gestes.	0	No
Formulaire_29600_g.pdf	H	SEV	8	THM	1	1	0	ok	ok	19	M	1	1	0	1	1	3	L'_motion	0	No
Formulaire_29601_a.pdf	H	SEV	8	THM	1	0	0	ok	ok	17	F	1	1	1	1	1	3	J'ai ferm_ les yeux et vot_ au feeling.	0	No
Formulaire_29601_b.pdf	H	SEV	NA	THM	1	0	0	NA	NA	17	F	0	0	1	0	0	0	J'ai pr_f_r_ la candidate num_ro 2, car je pr_f_rais le rythme, je trouvais l'interpr_tation plus vivante. J'ai aussi aim_ les qualit_s dont parlait son professeur.	1	No
Formulaire_29601_c.pdf	H	SEV	8	THM	1	0	0	ok	ok	18	M	1	1	1	1	1	3	Technique, justesse, interpr_tation	0	No
Formulaire_29601_d.pdf	H	SEV	9	THM	1	0	0	ok	ok	18	M	0	0	1	0	1	4	Si c'_tait la technique, je n'aurais probablement pas pu les d_partager. Les deux candidates ont un excellent niveau, les deux ont fait parfois des erreurs. L'interview m'a beaucoup aid_ : _tant plus un amateur de solos de guitare, je n'ai pas pu vraiment discerner laquelle des deux candidates jouait avec le plus de feeling. Pour moi, la part de soi que l'on met dans sa musique est l'_l_ment le p…	1	No
Formulaire_29601_e.pdf	H	SEV	6	THM	1	0	0	ok	ok	17	F	0	0	0	0	0	2	La candidate 2 n'a pas que beaucoup de talent, elle aide aussi les autres dans son domaine qu'est la musqiue par les cours et les concerts.	1	No
Formulaire_29601_f.pdf	H	SEV	6	THM	1	0	0	ok	ok	17	F	1	1	1	0	0	3	J'ai essay_ de faire totalement abstraction de tout ce qui _tait autour en me concentrant sur la finesse et la justesse des notes.	0	No	Je suis vraiment trs contente d'avoir particip_ š ce concours qui semble extrmement prometteur.
Formulaire_29601_g.pdf	H	SEV	7	THM	1	0	0	ok	ok	17	F	0	0	1	1	1	0	La sensibilit_ qu'apporte les candidats š leur morceau: touche final, sentiments partag_s avec l'auditeur.	0	No
Formulaire_29602_a.pdf	H	SEV	8	THM	0	1	0	ok	ok	19	F	1	0	1	1	1	3	La sensibilit_	0	No
Formulaire_29602_b.pdf	H	SEV	NA	THM	0	1	0	ok	none	17	M	1	0	1	0	0	0	La candidate 2 _tait, selon moi, plus m_lodieuse que la 1.	0	No
Formulaire_29602_c.pdf	H	SEV	NA	THM	0	1	0	NA	NA	17	M	1	0	1	0	1	4	Je ne suis pas d'accord avec le professeur, j'ai sentis plus d'_motion dans la musique de la candidate num_ro et j'ai pr_fr_ son interpr_tation.	0	No	Merci pour tout l'encadrement trs agr_able.
Formulaire_29602_d.pdf	H	SEV	8	THM	0	1	0	ok	ok	18	M	1	0	1	1	1	5	fluidit_, douceur	0	No
Formulaire_29602_e.pdf	H	SEV	8	THM	0	1	0	ok	ok	18	M	1	0	1	1	1	4	La justesse, la pr_cision et les nuances.	0	No
Formulaire_29602_f.pdf	H	SEV	6	THM	0	1	0	ok	ok	18	F	1	0	0	0	0	2	Les diff_rentes sonorit_s, les sensations que l'on ressent	0	No
Formulaire_29603_a.pdf	H	SEV	8	THM	0	0	0	ok	ok	18	M	0	1	1	0	1	2	L'_motion transmise par la candidate lors de la premire _coute, ainsi que les nuances. Je ne suis pas assez connaisseur pour observer les qualit_s techniques.	0	No	Un grand merci š votre maison de disque pour nous avoir permis de participer š cette exp_rience.
Formulaire_29603_b.pdf	H	SEV	8	THM	0	0	0	ok	ok	18	F	1	0	1	1	1	3	J'ai _t_ plus touch_e par la sensibilit_ de la deuxime candidate. Elle _tait peu tre moins technique mais j'ai l'impression qu'elle y a mis plus de coeur.	0	No
Formulaire_29603_c.pdf	H	SEV	9	THM	0	0	0	ok	ok	18	F	1	0	1	1	1	5	J'ai peru une immense sensibilit_ chez la deuxime que je n'ai gure autant retrouv_e chez la premire. Le geste global de la deuxime me semble plus minutieux. Finalement, Son jeux est dot_ d'une grande finesse qui offre š l'auditeur l_g_ret_ et pr_cision.	0	No	J'ai _t_ trs heureuse de pouvoir donne mon avis car je suis une grande amatrice de musique classique et celle-ci n'est que peu promue dans nos _tablissements estudiantins.
Formulaire_29603_d.pdf	H	SEV	7	THM	0	0	0	ok	ok	17	F	1	0	1	0	0	3	Quand j'_coute de la musique, classique ou autre, j'ai tendance š _couter ce que raconte le morceau, quels sont les sentiments qu'il fait passer. C'est pour cela que j'ai pr_f_r_ l'interpr_tation plus douce de la candidate 2.	0	No	Ce n'est pas forc_ment dans mon habitude d'_couter de la musique classique surant mon temps libre, mais je crois que je sais appr_cier de temps en temps un morceau tel que celui utilis_ pour le concours. J'ai chez moi une compilation de reprise de chansons š la fl_te de pan, que j'_coute parfois quand j'ai besoin de tranquillit_, pour me reposer un peu.
Formulaire_29603_e.pdf	H	SEV	6	THM	0	0	0	ok	ok	16	F	1	0	1	0	0	1	J'ai choisi la musique qui m'_tait le plus agr_able. J'avais l'impression que l'archet de la candidate 1 "grinait" un peu plus. Ce que je n'ai pas trop aim_, c'est pourquoi mon choix s'est orient_ vers la candidate 2.	0	No
Formulaire_29603_f.pdf	H	SEV	7	THM	0	0	0	ok	ok	17	F	1	0	1	0	0	2	La candidate num_ro 2 joue de faon plus harmonieuse š mon avis, son interpr_tation _tait plus agr_able š entendre que l'autre, qui m'avait sembl_ "violente" par moment.	0	No
Formulaire_29603_g.pdf	H	SEV	6	THM	0	0	0	ok	ok	18	F	1	0	0	0	0	1	Le feeling La facon de jouer Le son qui ressortait (le violon)	0	No	Merci, trs int_ressante approche š la musique classique et bonne chance pour Euroclassics Records.
Formulaire_29100_L2_a.pdf	H	ARC	10	CONT	1	1	0	ok	ok	15	F	1	1	0	0	0	1	dès la première écoute j'ai ressenti quelque chose de difféerent dans sa musique que je n'qi pas retrouvé dans le deuxième candidate.	NA	No
Formulaire_29101_L2_a.pdf	H	ARC	10	CONT	1	1	1	ok	ok	17	M	1	1	0	0	1	3	la façcon de jouer la sensibilité dans leurs manière de jouer avec leurs instruments	NA	No
Formulaire_29101_L3_c.pdf	H	ARC	11	CONT	1	1	1	ok	ok	19	F	1	1	1	1	1	2	L'émotion d'égagée par la musique. Si j'aime le rythme.	NA	No
Formulaire_29102_L3_c.pdf	H	ARC	11	CONT	1	0	0	ok	ok	19	M	0	0	1	0	0	3	Chez la candidate numéro 2, on ressent beaucoup d'emotions, on est ainsi plongé dans la musique. La 1ère candidate, joue pour moi de manière trop académique.	NA	No
Formulaire_29103_L2.pdf	H	ARC	10	CONT	1	0	1	ok	ok	17	F	1	1	0	0	0	0	Je ne m'y connais absolument pas en violon mais j'ai préféré la première.	NA	No
Formulaire_29104_L3_c.pdf	H	ARC	11	CONT	0	1	0	ok	ok	21	F	1	0	1	1	0	3	ce que j'ai ressentis lors de l'écoute. J'ai voté pour la candidate qui m'a le plus apaisée, touchée au travers de sa musique.	NA	No
Formulaire_29105_L2_a.pdf	H	ARC	10	CONT	0	1	1	ok	ok	15	M	1	0	1	0	0	2	la maitrise et la confiance	NA	No
Formulaire_29105_L3_c.pdf	H	ARC	11	CONT	0	1	1	ok	ok	21	M	1	0	1	0	1	4	l'émotion, la technique, l'aisance d'écoute	NA	No
Formulaire_29106_L2_a.pdf	H	ARC	10	CONT	0	0	0	ok	ok	17	F	1	0	0	0	0	3	J'arrive à remarquer la sensibilité de la personne qui joue au violon, comment elle arrive à nous faire éblouir par ce qu'elle joue.	NA	No	J'espère que la candidate choisie sera élue et si ce n'est pas le cas, peu importe je le souhaite beaucoup de succès ! Encore bravo et merci pour cette intérprétation.
Formulaire_29107_L2_c.pdf	H	ARC	11	CONT	0	0	1	ok	ok	19	F	1	0	1	1	1	4	Le fait d'avoir joué du violon pendant près de 7 ans et d'avoir eu beaucoup de cours autour de la musique classique.	NA	No
Formulaire_29200_L2_a.pdf	H	ARC	10	TIM	1	1	0	ok	ok	15	F	1	1	1	0	0	2	Je me suis orientée vers l'intérpétation qui m'a le plus plus.	0	No	J'ai touvé que c'était une bonne façon de choisir un gagnant
Formulaire_29200_L3_c.pdf	H	ARC	11	TIM	1	1	0	ok	ok	20	F	0	0	1	1	1	2	la clarté à jouer certaines notes, la candidate arrivait à se raprocher d'assez prêt du professionnel Franco Gulli.	0	No
Formulaire_29202_L2_a.pdf	H	ARC	10	TIM	0	1	0	ok	ok	17	M	1	0	1	1	1	1	la qualitte de la perstation les prsonnalite le talent	4	No	arette de faire du trafic numero 2 masi continue a t acroche!
Formulaire_29202_L3_c.pdf	H	ARC	11	TIM	0	1	0	ok	ok	18	M	1	0	1	0	0	1	Une partie de l'interprétation m'a fait penser au dessin animé Tom et Jerry, j'ai imaginé dans ma tête quelle interprétation collait mieux avec des images du dessin animé. La deuxième interprétation m'a paru plus énergetique.	0	No
Formulaire_29203_L2_a.pdf	H	ARC	10	TIM	0	0	0	ok	ok	16	F	1	0	1	1	0	0	La façon de jouer (le son et la posture)	0	No
Formulaire_29600_L2_c.pdf	H	ARC	11	THM	1	1	0	ok	ok	19	F	0	0	1	0	0	1	L'intuition, la premiere impression sans trop reflechir, la personnalité.	1	No
Formulaire_29601_L2_a.pdf	H	ARC	10	THM	1	0	0	ok	ok	16	F	1	1	0	0	0	1	Les actions et l'implication pour la musique d'une candidate.	4	No
Formulaire_29602_L2.pdf	H	ARC	10	THM	0	1	0	ok	none	20	F	1	0	0	0	1	3		0	No
Formulaire_29603_L3_c.pdf	H	ARC	11	THM	0	0	0	ok	ok	18	F	0	1	1	0	1	4	Mes critères principaux:=-Les émotions ques Les candidates sont capables de faire passer.-La finesse de l'interprétation -La stabilité	0	No
Formulaire_29603_L3_c2.pdf	H	ARC	11	THM	0	0	0	ok	ok	19	M	1	0	0	0	0	1	la fluidité, la sensibilité	0	No
Formulaire_29101_(2).pdf	T	HEP-VD	12	CONT	1	1	1	ok	ok	40	F	1	1	0	0	1	0	justesse et attitude de la candidate	NA	No
Formulaire_29101_(3).pdf	T	HEP-VD	12	CONT	1	1	1	ok	ok	21	F	0	0	1	0	1	2	J'ai voté pour la canditate qui m'a le plus transportée, qui m'a procuré le plus de plaisir à écouter. Je n'ai pas forcément juger celle dont la prestation était la plus ressemblante à Franco Gulli, mais plutôt celle dont la prestation était la plus agréable à écouter.	NA	No
Formulaire_29101.pdf	T	HEP-VD	12	CONT	1	1	1	ok	ok	21	F	0	0	1	0	1	2	Je me suis concentrée particulièrement sur la fin des deux interprétations. L'interview, de mon point de vue, n'apportait pas grand chose, sauf une bonne pub pour cette école d'art...	NA	No
Formulaire_29103_(2).pdf	T	HEP-VD	12	CONT	1	0	1	ok	ok	19	F	0	0	0	0	1	4	les nuances,le son	NA	No
Formulaire_29103.pdf	T	HEP-VD	12	CONT	1	0	1	ok	ok	21	F	1	1	1	1	1	3	Le critère de la précision et de la gestion du stress dans les traits techniques: il me semble que la première candidate a mieux su gérer son stress dans les difficultés (elle a joué à la perfection en ajoutant même une expression certaine), alors que j'ai ressenti un certain stress en écoutant la deuxième candidate. J'ai eu donc plus de plaisir à l'écoute de la première candidate, qui a d'ailleu…	NA	No
Formulaire_29103_L1.pdf	T	HEP-VD	12	CONT	1	0	1	ok	ok	20	F	1	1	0	0	1	1	Au vu de mes faibles connaissances techniques pour le violon, je me suis basée sur mon ressenti lors de l'écoute. avec la 1ère candidate, j'ai réussi à me laisser porter et à m'imaginer la musique.	NA	No
Formulaire_29104_(2).pdf	T	HEP-VD	12	CONT	0	1	0	ok	ok	25	F	1	0	1	1	1	5	La technique, la justesse, la purté du son, la precision d'execution,la perfection des harmoniques	NA	No
Formulaire_29104_(3).pdf	T	HEP-VD	12	CONT	0	1	0	ok	none	22	M	1	0	0	1	1	5	J'ai écouté déjà laquelle des deux violoniste avait un son plus grinçant que l'autre, ensuite j'ai jugé sur la musicalité. Par exemple les nuances, les variations de tempo, l'interprétation, quelle émotion je ressentais en écoutant. J'ai ensuite écouté si la justesse était làou pas. J'en ai déduit que la deuxième candidate sur ma clé usb avait beaucoup plus de musicalité. L'autre jouait également…	NA	No	Je trouve que l'on ne peut pas juger correctement un son enregistré en vidéo. En vrai, en concert, c'est toujours différent et l'on ressent et l'on vit différement l'écoute.
Formulaire_29104.pdf	T	HEP-VD	12	CONT	0	1	0	ok	none	25	M	1	0	0	0	1	2	Pureté du son	NA	No
Formulaire_29106_(2).pdf	T	HEP-VD	12	CONT	0	0	0	ok	ok	24	M	1	0	1	1	0	2	L'harmonie de la mélodie. La première candidate me semblait avoir trop de rigueur dans son interprétation, alors que pour la seconde, il semblait y avoir un petit je-ne-sais-quoi qui a fait que l'interprétation m'a plus "atteint", si j'ose m'exprimer ainsi.	NA	No
Formulaire_29106.pdf	T	HEP-VD	12	CONT	0	0	0	ok	ok	32	F	1	0	1	0	0	1	le ressenti. j'ai trouvé beaucoup plus émouvante la 2e, mais je suis incapable de vous dire pourquoi... c'était plus lié, enveloppant, doux. et ca sonnait mieux.	NA	No
Formulaire_29106_L1_(2).pdf	T	HEP-VD	12	CONT	0	0	0	ok	ok	23	F	1	0	1	0	1	2	L'émotion ressentie au cours du morceau.La quantité "d'imperfections"	NA	No
Formulaire_29106_L1.pdf	T	HEP-VD	12	CONT	0	0	0	ok	ok	21	F	1	0	1	0	1	2	La musicalité de l'interprétation.	NA	No
Formulaire_29200_(2).pdf	T	HEP-VD	12	TIM	1	1	0	ok	ok	21	F	0	0	1	1	1	2	La façon dont j'ai reçu la musique. Elle m'a, musicalement, plus touchée à l'écoute de la seconde candidate. J'admire également la prouesse technique (précision, rapidité, gestion des volumes...) qui est selon moi, ici, parfaitement égale à l'intensité émotionnelle dégagée, ce qui peut parfois faire défaut à d'autres artistes dont la technique semble pourtant approcher la perfection.	0	No	-
Formulaire_29200_(3).pdf	T	HEP-VD	12	TIM	1	1	0	ok	ok	21	F	1	1	1	1	1	3	En fermant les yeux, j'attend de l'artiste qu'il me fasse ressentir qqch et qu'il "m'emporte" dans sa musique. Je fais moins attention à l'apparence (c'est donc une bonne chose que les visages soient floutés dans l'enregistrement).	0	No	Très bon investissement de votre part. Merci de nous avoir fait part de ce moment à la HEP. Je trouve le projet et sa réalisation très appréciable et encouragente pour les jeunes artistes ça renfoce l'idée que tout le monde peut faire de la musique et devenir qn à travers ce qu'il fait et transmet au public pour qui il joue.
Formulaire_29200_(4).pdf	T	HEP-VD	12	TIM	1	1	0	ok	ok	21	M	1	1	1	0	1	1	La mélodie qui m'a le plus emporté et la manière de jouer qui m'a semblée la plus adéquatte dans la mélodie de ce morceau.	3	Yes	Je n'ai pas trop apprécié que l'on nous parle de la vie privée et sociale des canditates. Fallait-il voter pour notre prestation préférée ou la candidate qui nous semblait être la plus sympathique/apte à continuer d'après l'école (et l'avis d'un seul enseignant)? J'ai personnellement fait le choix de ne pas prendre en considération ces commentaires.
Formulaire_29200.pdf	T	HEP-VD	12	TIM	1	1	0	ok	ok	21	F	1	1	1	0	1	4	la justesse, l'émotion que dégage l'interprétation, ...	0	No
Formulaire_29201_(2).pdf	T	HEP-VD	12	TIM	1	0	0	ok	ok	22	F	1	1	1	0	1	1	Je me suis basée sur les émotions ressenties en écoutant jouer les candidates. J'ai également essayé de faire abstraction des interviews et de leur contenu, pas toujours très favorable aux candidates.	3	Yes	-
Formulaire_29201.pdf	T	HEP-VD	12	TIM	1	0	0	ok	ok	21	F	0	0	0	1	1	4	la musicalité, ce que j'ai ressenti en écoutant les candidates. J'ai trouvé la première plus à l'aise techniquement mais j'ai ressenti moins d'émotions en l'écoutant. C'est pourquoi j'ai voté pour la deuxième candidate.	0	No
Formulaire_29202_(2).pdf	T	HEP-VD	12	TIM	0	1	0	ok	ok	25	M	1	0	1	1	0	4	Je ferme les yeux et essaie de voir quelles interprétation m'a plus touchée. Dans une des interpértation j'ai eu l'impression qu'une des deux avait plus de plaisir à jouer (je précise que ce n'est qu'une impression)	0	No	Je me réjouis de mieux connaître cette maison de disque.
Formulaire_29202.pdf	T	HEP-VD	12	TIM	0	1	0	ok	ok	22	F	1	0	0	0	1	4	1. l'entrain -> si la personne est impliquée physiquement, cela donne un plus 2. en faisant aussi abstraction un moment du visuel et seulement écouter. La 2ème candidate donnait plus d'intonations, de nuances, etc	0	No
Formulaire_29202_L1_(2).pdf	T	HEP-VD	12	TIM	0	1	0	ok	ok	24	F	1	0	1	1	1	3	J'ai choisi le morceau qui était le plus agréable à entendre et où le son m'a paru le plus régulier est complet.	3	No	Je ne trouve pas que cela soit adéquat que de nous parler de la vie privée des candidate. N'étant pas des juges forcément qualifiés ni à niveau musical, ni à niveau artistique ces informations peuvent influencer notre choix mais à des niveau totalement impertinents. Nous devrions seulement devoir juger la qualité musicale des candidates, le reste ne nous regarde pas!
Formulaire_29202_L1.pdf	T	HEP-VD	12	TIM	0	1	0	ok	ok	24	F	NA	NA	1	0	1	1	-	3	Yes	Selon moi, les 2 interviews n'ont aucun lieu d'être, surtout que le 2e coule complètement la candidate n°2. Consciemment ou inconsciemment, cela peut influencer nos choix surtout si on ne connait pas grand chose à la musique classique comme moi. C'est pour cette raison que je préfère ne pas voter du tout. Dommage car il me semble que la vie privée des candidates ne regarde personne. En tout cas p…
Formulaire_29203_(2).pdf	T	HEP-VD	12	TIM	0	0	0	ok	ok	20	F	0	1	1	0	1	3	Ressemblance avec le modèle Problèmes de "traffic" de l'autre candidate	1	No
Formulaire_29203_(3).pdf	T	HEP-VD	12	TIM	0	0	0	ok	ok	30	F	1	0	1	0	1	3	Le reçu émotionnel en tant qu'auditeur qui découle du choix artistique dans la manière d'interpréter. J'ai également été attentive à la finesse de la maîtrise technique.	0	No
Formulaire_29203_(4).pdf	T	HEP-VD	12	TIM	0	0	0	ok	ok	20	F	1	0	1	1	1	2	L'interprétation de la pièce, la ''compréhensibilité'' de l'interprétation (facilité d'écoute d'une pièce inconnue). Sur le ressenti de l'écoute.	0	No
Formulaire_29203.pdf	T	HEP-VD	12	TIM	0	0	0	ok	ok	22	F	1	0	1	0	1	2	La candidate 2 nous transmet une émotion à travers son violon. J'ai été touchée par sa préstation, ce que je n'ai pas resenti pour la candidate 1. La candidate 2 maîtrise parfaitement son instrument, elle a une très bonne technique.	0	No
